# Supplementary material for: Effects of Three Traditional Chinese Fitness Exercises Combined with Antihypertensive Drugs on Patients with Essential Hypertension: A Systematic Review and Network Meta-Analysis of Randomized Controlled Trials
Source: Evid Based Complement Alternat Med. 2021 Oct 31;2021:2570472. doi: 10.1155/2021/2570472 (PMC8572593; doi:10.1155/2021/2570472)
Supplement: Supplementary Materials — Supplementary Appendix 1. Search strategies of CENTRAL, PubMed, EMBASE, and Web of Science. Supplementary Appendix 2. Forest plots of pairwise meta-analysis of effect of traditional Chinese exercise on essential hypertension. [file 2570472.f1.zip]

Archive with 2 entries (2 files):
- 2570472.f1/Supplementary Appendix 1.docx
- 2570472.f1/Supplementary Appendix 2.docx
